# Supplementary material for: Comprehensive analysis suggests CRIF1 is a potential target in breast cancer associated with prognosis and immune infiltration
Source: Ann Med. 2026 May 12;58(1):2593151. doi: 10.1080/07853890.2025.2593151 (PMC13169454; doi:10.1080/07853890.2025.2593151)
Supplement: Supplementary Tables.xlsx [file IANN_A_2593151_SM3484.xlsx]

## Sheet: Table S1
Table S1 The siRNA sequences
siRNA	sense	antisense
si CRIF1#1	UGGAUUUGUACCAUUCUUCUG	GAAGAAUGGUACAAAUCCAAG
si CRIF1#2	ACUCAUUGGUUCCUUUAAGGG	CUUAAAGGAACCAAUGAGUCC

## Sheet: Table S2
Table S2 Primer sequences for RT-qPCR
Gene	Primer sequence (5’-3’)
CRIF1	F:5’-GCACGCAGCCTACTAGGTG-3’
	R:5’-CGAACTGCTTAGCCGCGTA-3’
GAPDH	F:5’-GGAGCGAGATCCCTCCAAAAT-3’
	R:5’-GGCTGTTGTCATACTTCTCATGG-3’

## Sheet: Table S3
Table S3. Top 100 CRIF1-related genes identified by correlation analysis
Gene	Correlation.rho	p_value	Correlation
ASXL2	-0.70314	0	-0.70314
ATRX	-0.699876	0	-0.699876
ZBED6	-0.689819	9.15298e-157	-0.689819
USF3	-0.686543	0	-0.686543
BIRC6	-0.684945	0	-0.684945
MAP3K2	-0.683824	0	-0.683824
USP34	-0.681465	0	-0.681465
APC	-0.676989	0	-0.676989
ZNF81	-0.673971	0	-0.673971
EEA1	-0.673595	0	-0.673595
ACAP2	-0.672505	0	-0.672505
RAD23A	0.672915	0	0.672915
SCAND1	0.674292	0	0.674292
TRMT61A	0.674694	0	0.674694
NDUFS7	0.674884	0	0.674884
MRPL54	0.675983	0	0.675983
MRPL28	0.676698	0	0.676698
LAMTOR4	0.677892	2.00804e-149	0.677892
TSSC4	0.677971	0	0.677971
MBD3	0.678258	0	0.678258
XAB2	0.678543	0	0.678543
ZNF524	0.678569	0	0.678569
TMEM160	0.682656	0	0.682656
PRKCSH	0.68373	0	0.68373
KLF16	0.683779	0	0.683779
BAX	0.684056	3.57309e-153	0.684056
SAC3D1	0.686155	0	0.686155
ANAPC11	0.686902	0	0.686902
EIF3G	0.688039	1.20173e-155	0.688039
LSM4	0.688418	0	0.688418
PTGES2	0.688682	4.75161e-156	0.688682
DNPH1	0.690086	0	0.690086
PRPF31	0.691178	0	0.691178
TSR3	0.69274	0	0.69274
MVB12A	0.693435	0	0.693435
RPS19BP1	0.69407	0	0.69407
MRPS26	0.694279	0	0.694279
UBXN1	0.694301	0	0.694301
PAXX	0.69469	0	0.69469
MAP2K2	0.696362	0	0.696362
MRPL4	0.697808	6.94054e-162	0.697808
CCDC12	0.698516	2.39491e-162	0.698516
PET100	0.698748	0	0.698748
RPP21	0.699297	0	0.699297
ZNF653	0.699794	0	0.699794
WDR83	0.700235	0	0.700235
FAM50A	0.700534	0	0.700534
QTRT1	0.701272	0	0.701272
HSPBP1	0.704051	0	0.704051
TRMT1	0.704646	0	0.704646
NDUFS6	0.706537	0	0.706537
RBM42	0.708915	0	0.708915
NAA10	0.710864	0	0.710864
DDX49	0.713159	3.23605e-172	0.713159
FAM174C	0.713315	0	0.713315
CDC34	0.715374	0	0.715374
CLPP	0.718739	0	0.718739
ROMO1	0.721014	0	0.721014
SURF2	0.721526	3.86531e-178	0.721526
FAU	0.722359	0	0.722359
REX1BD	0.722456	0	0.722456
ZNF787	0.722458	0	0.722458
PGLS	0.722587	0	0.722587
PQBP1	0.727074	0	0.727074
PPAN	0.727149	0	0.727149
USE1	0.727387	2.026e-182	0.727387
FKBP2	0.72773	0	0.72773
PRDX5	0.729168	0	0.729168
EDF1	0.729518	0	0.729518
SART1	0.730997	0	0.730997
MRPL12	0.732451	0	0.732451
BABAM1	0.73452	8.78272e-188	0.73452
SIRT6	0.735504	0	0.735504
SSNA1	0.736147	0	0.736147
LSM7	0.738639	0	0.738639
PIN1	0.739015	0	0.739015
GIPC1	0.740607	0	0.740607
RFXANK	0.743339	0	0.743339
FARSA	0.743624	0	0.743624
TIMM13	0.746313	0	0.746313
HDGFL2	0.748197	0	0.748197
TIMM44	0.748433	0	0.748433
UQCC3	0.757188	0	0.757188
DOHH	0.758589	0	0.758589
DRAP1	0.763774	9.80519e-212	0.763774
FKBP8	0.764356	3.01887e-212	0.764356
MICOS13	0.769147	0	0.769147
AURKAIP1	0.770396	1.20277e-217	0.770396
NDUFA11	0.771407	0	0.771407
ATP5F1D	0.772626	0	0.772626
STX10	0.785333	0	0.785333
COPE	0.78771	0	0.78771
TRIR	0.797894	0	0.797894
ELOF1	0.800608	0	0.800608
CDC37	0.806595	0	0.806595
FDX2	0.809991	0	0.809991
NDUFA13	0.812327	0	0.812327
C19orf53	0.813367	1.62465e-261	0.813367
CCDC124	0.837406	0	0.837406
NDUFB7	0.882156	0	0.882156

## Sheet: Table S4
Table S4. Top 100 differentially expressed genes between high and low CRIF1 groups
Gene	logFold Change	AveExpr	t	P.Value	Adjusted P-value	B
NDUFB7	1.12785	6.59334	29.8125	1.01034e-143	9.88117e-140	317.586
CCDC124	1.09196	4.67663	28.5603	9.33583e-135	6.08696e-131	297.029
TRIR	0.757441	5.95673	27.6931	1.39867e-128	6.83947e-125	282.869
ELOF1	0.653503	3.61557	27.1123	1.83409e-124	7.17495e-121	273.428
C19orf53	0.79057	5.8865	26.8305	1.79917e-122	5.8653e-119	268.861
CDC37	0.732924	5.47452	26.6947	1.63526e-121	4.5694e-118	266.663
NDUFA13	0.898961	3.43083	26.4074	1.7283e-119	4.22569e-116	262.022
DOHH	0.883492	2.43405	26.1965	5.25111e-118	1.14124e-114	258.622
STX10	0.779053	4.29611	26.0485	5.73715e-117	1.12219e-113	256.241
NDUFA11	0.873864	3.05553	25.9874	1.54051e-116	2.73931e-113	255.257
COPE	0.815999	5.35781	25.8501	1.4105e-115	2.29911e-112	253.052
UQCC3	0.989509	3.18957	25.5246	2.66148e-113	4.0045e-110	247.834
ATP5F1D	1.09677	4.18259	25.3204	7.06048e-112	9.86449e-109	244.57
HDGFL2	0.844593	3.70261	25.138	1.31176e-110	1.71053e-107	241.66
LSM7	0.884404	4.12032	25.1214	1.7105e-110	2.09108e-107	241.396
TIMM44	0.666262	2.82792	24.9122	4.84949e-109	5.57977e-106	238.065
PIN1	0.763094	3.00667	24.8927	6.62018e-109	7.19392e-106	237.755
DRAP1	0.979133	5.30242	24.8288	1.83498e-108	1.88907e-105	236.74
FDX2	0.575568	1.34254	24.6809	1.93775e-107	1.89512e-104	234.393
SIRT6	0.675983	2.68457	24.6561	2.87688e-107	2.67961e-104	233.999
FARSA	0.632689	4.82423	24.6488	3.22884e-107	2.87073e-104	233.884
TRMT1	0.778103	3.26384	24.6117	5.83528e-107	4.96253e-104	233.295
MICOS13	0.860383	4.22438	24.3443	4.08181e-105	3.32668e-102	229.065
PGLS	0.741995	4.21854	24.3416	4.26078e-105	3.33363e-102	229.022
TIMM13	0.916891	4.63415	24.2925	9.28393e-105	6.98437e-102	228.247
PPAN	0.74253	1.57038	24.105	1.80763e-103	1.30953e-100	225.29
REX1BD	0.96846	2.49108	24.0681	3.24005e-103	2.26341e-100	224.709
FKBP8	0.854799	5.98397	24.063	3.50742e-103	2.3657e-100	224.63
RFXANK	0.775148	4.1093	23.9703	1.51863e-102	9.90146e-100	223.171
AURKAIP1	1.04981	5.13514	23.8641	8.11265e-102	5.11882e-99	221.502
RPP21	0.710916	2.2703	23.6579	2.08215e-100	1.27271e-97	218.271
GIPC1	0.813847	4.53502	23.5343	1.45289e-99	8.6117e-97	216.336
QTRT1	0.854196	3.17204	23.4088	1.03991e-98	5.98252e-96	214.377
MRPL12	1.19292	3.94007	23.3765	1.72327e-98	9.63061e-96	213.874
ZNF787	0.791873	2.89245	23.3024	5.49523e-98	2.98574e-95	212.719
ZNF653	0.468859	1.39976	23.2765	8.23682e-98	4.35438e-95	212.316
DNPH1	1.08023	4.06501	23.2188	2.03254e-97	1.04622e-94	211.417
RBM42	0.76415	4.89271	23.2117	2.27025e-97	1.13862e-94	211.306
WDR83	0.61784	2.09138	23.1777	3.85732e-97	1.88623e-94	210.779
CDC34	0.78722	4.30195	23.1519	5.77691e-97	2.75601e-94	210.376
BAX	0.709721	4.04463	23.099	1.31842e-96	6.14007e-94	209.555
ASXL2	-0.632998	2.34013	-23.0849	1.64322e-96	7.47474e-94	209.336
SART1	0.800433	3.88823	23.0758	1.8928e-96	8.41434e-94	209.195
USE1	0.675009	3.03451	23.05	2.82973e-96	1.22999e-93	208.794
BABAM1	0.546464	4.0513	23.0226	4.33484e-96	1.84325e-93	208.37
EIF3G	0.688321	5.02294	22.9358	1.67464e-95	6.96937e-93	207.024
MRPL4	0.721261	3.39508	22.9199	2.1452e-95	8.7417e-93	206.777
FAU	0.847106	7.1457	22.8392	7.52189e-95	3.00261e-92	205.528
CCDC12	0.698617	2.81428	22.7951	1.49271e-94	5.83946e-92	204.846
ATRX	-0.682124	2.64379	-22.7753	2.02811e-94	7.77841e-92	204.541
DDX49	0.66685	4.19831	22.7693	2.2261e-94	8.37356e-92	204.448
ZBED6	-1.11345	1.63896	-22.7421	3.39658e-94	1.25353e-91	204.027
CLPP	0.690347	4.2256	22.7361	3.73021e-94	1.35116e-91	203.934
HSPBP1	0.821405	4.18057	22.7094	5.64293e-94	2.00683e-91	203.522
RAD23A	0.533263	5.20131	22.6556	1.29803e-93	4.53385e-91	202.692
SSNA1	0.807325	5.2842	22.5547	6.18506e-93	2.12245e-90	201.138
FKBP2	1.08598	4.83085	22.5526	6.39009e-93	2.155e-90	201.105
PQBP1	0.717052	4.74841	22.5494	6.7199e-93	2.22782e-90	201.055
MBD3	0.710777	2.99247	22.4175	5.15138e-92	1.67935e-89	199.027
LSM4	0.728102	5.002	22.3885	8.06066e-92	2.5847e-89	198.581
PRDX5	0.860892	7.23252	22.186	1.82093e-90	5.74473e-88	195.477
EEA1	-0.63681	2.22074	-22.1627	2.60585e-90	8.09055e-88	195.121
MAP2K2	0.650761	4.20266	22.1527	3.04091e-90	9.29378e-88	194.967
ANAPC11	0.852142	4.00596	22.1406	3.66234e-90	1.10208e-87	194.782
FAM174C	0.828466	3.79253	22.1341	4.04323e-90	1.19827e-87	194.683
UBXN1	0.782222	4.84877	22.0951	7.35494e-90	2.1472e-87	194.087
NDUFS7	0.679846	2.35741	22.0215	2.27523e-89	6.54462e-87	192.963
SURF2	0.777853	3.73872	21.9391	8.04373e-89	2.28022e-86	191.706
MFAP3	-0.864777	2.44506	-21.9303	9.20269e-89	2.5715e-86	191.572
UBE4A	-0.693488	2.87573	-21.9255	9.89499e-89	2.726e-86	191.5
MVB12A	0.643592	3.21021	21.9006	1.44793e-88	3.93355e-86	191.121
ZNF148	-0.564963	2.82516	-21.8787	2.02661e-88	5.43022e-86	190.786
RPS19BP1	0.788923	3.58976	21.8538	2.96094e-88	7.82648e-86	190.408
KLF16	0.662008	2.93603	21.8374	3.80735e-88	9.92958e-86	190.158
APC	-0.604871	2.09695	-21.825	4.60155e-88	1.18429e-85	189.969
MRPL34	0.6432	4.22462	21.7745	9.9471e-88	2.52682e-85	189.202
ROMO1	0.976821	5.75998	21.7669	1.11746e-87	2.80225e-85	189.086
ASPSCR1	0.609458	1.8657	21.7461	1.53386e-87	3.79775e-85	188.771
PET100	0.756872	3.37357	21.6928	3.45938e-87	8.45818e-85	187.961
TRMT61A	0.704115	2.79121	21.6694	4.93975e-87	1.19286e-84	187.606
XAB2	0.653932	3.83835	21.6534	6.29769e-87	1.50223e-84	187.364
PAXX	0.936104	4.29523	21.6447	7.19807e-87	1.69632e-84	187.231
NAA38	0.822752	3.97512	21.5991	1.44066e-86	3.35468e-84	186.541
NUBP2	0.765547	3.54695	21.5839	1.8153e-86	4.17734e-84	186.31
TSR3	0.792355	5.00225	21.5619	2.53507e-86	5.76581e-84	185.978
TMEM161A	0.662842	3.21914	21.5159	5.10002e-86	1.14663e-83	185.282
ZNF414	0.60534	2.19206	21.5106	5.52661e-86	1.22842e-83	185.202
NDUFS6	0.853887	5.05073	21.4755	9.41709e-86	2.06964e-83	184.671
RPS28	0.928478	6.46792	21.4701	1.02218e-85	2.22154e-83	184.59
SON	-0.584701	4.65135	-21.4665	1.07974e-85	2.32084e-83	184.535
WDR83OS	0.559468	5.23084	21.4622	1.15153e-85	2.44826e-83	184.471
USF3	-0.579626	1.86843	-21.4573	1.24194e-85	2.61208e-83	184.396
USP34	-0.833634	2.5188	-21.4352	1.73406e-85	3.60832e-83	184.064
EDF1	0.795564	7.24436	21.4139	2.3979e-85	4.93715e-83	183.741
MRPS26	0.777728	5.27077	21.4114	2.49007e-85	5.07352e-83	183.703
BIRC6	-0.693088	2.96498	-21.3922	3.33218e-85	6.71931e-83	183.413
SAC3D1	0.830799	2.985	21.3789	4.07365e-85	8.13068e-83	183.213
B3GAT3	0.758459	4.11565	21.3713	4.57246e-85	9.03408e-83	183.098
TSSC4	0.762448	3.59591	21.3379	7.57434e-85	1.48154e-82	182.596
BCL7C	0.730205	3.44152	21.3305	8.48031e-85	1.62301e-82	182.483

## Sheet: Table S5
Table S5：Common genes
FDX2
DOHH
PPAN
REX1BD
ZNF593
TEDC1
MBLAC1
CCDC85B
COMTD1
CTU1
MRPS24
WASH6P
MXD3
TMEM238
LIN7B
HES4
HDAC10
C4orf48
CCDC117
ACER2
CRYBG3
FRRS1
POMK
ZNF805
KLHL11
AC022150.4
REL
ALG11
RNF169
TCP11L2
USP37
NFAT5
MFAP3
ZBED6

## Sheet: Table S6
Table S6. GSEA Analysis Results
ID	Description	setSize	enrichmentScore	NES	pvalue	q-value（FDR）
hsa03010	Ribosome	134	0.615847	1.556	0.00430108	0.003
hsa04740	Olfactory transduction	423	-0.882549	-1.80213	0.00478562	0.009
hsa04742	Taste transduction	85	-0.772582	-1.74941	0.00358491	0.009
hsa05320	Autoimmune thyroid disease	51	-0.751248	-1.72702	0.00980583	0.0065
hsa04612	Antigen processing and presentation	70	-0.692572	-1.71083	0.00136646	0.004
